# Supplementary material for: Systemic neutrophil activation and N‐formyl methionine‐formyl peptide receptor‐1 signaling define inflammatory endotypes in rheumatoid arthritis‐associated lung involvement
Source: J Intern Med. 2025 Oct 14;298(6):656–69. doi: 10.1111/joim.70030 (PMC12617476; doi:10.1111/joim.70030)
Supplement: Supplementary file 2 — Table S1: Overview of biomarker, serology, and clinical data availability in Cohorts I and II. Table S2: Comparisons of plasma calprotectin levels between RA‐ILD and RA‐noILD after adjustment for serological status (Cohort I) or disease activity (Cohort II). Table S3: Correlations between plasma and sputum neutrophil activation markers in Cohort I. Table S4: Correlation analysis between pulmonary function parameters, neutrophil activation markers, and fMET. Table S5: Correlation and regression analyses of plasma calprotectin with pulmonary function in Cohort I after adjustment for seropositivity. Table S6: Correlation and regression analyses of plasma calprotectin with pulmonary function in Cohort II after adjustment for disease activity. Table S7: Correlation and regression analyses of plasma NE‐DNA with pulmonary function progression in Cohort I after adjustment for seropositivity. Table S8: Comparisons of plasma fMET levels between RA‐ILD and RA‐noILD after adjustment for serological status (Cohort I) or disease activity (Cohort II). Table S9: Correlation and regression analyses of plasma fMET with pulmonary function in Cohort I after adjustment for seropositivity. Table S10: Correlation and regression analyses of plasma fMET with pulmonary function in Cohort II after adjustment for disease activity. Table S11: Comparison of clinical characteristics of the three clusters in two independent cohorts. [file JOIM-298-656-s001.xlsx]

## Sheet: Table S1
Table S1. Overview of biomarker, serology, and clinical data availability in Cohorts I and II
	Plasma			Sputum			Disease activity		Serology		Follow-up
	calprotectin	NE-DNA	fMET	calprotectin	NE-DNA	fMET	DAS28-CRP	PGA	RF	ACPA	FVC	DLCO
Cohort I	√	√	√	√	√	√	×	×	√	√	√	√
Cohort II	√	×	√	×	×	×	√	√	√	√	×	×
√ indicates that the variable was available and measured; × indicates that the variable was not available in the respective cohort.

## Sheet: Table S2
Table S2. Comparisons of plasma calprotectin levels between RA-ILD and RA-noILD after adjustment for serological status (Cohort I) or disease activity (Cohort II).
Cohort	Model	Term	Beta_log	CI_low_log	CI_high_log	p_value	Ratio	CI_low_Ratio	CI_high_Ratio	n	df_resid
Cohort I	Adjust serology	ILD (vs noILD)	0.7334	0.3392	1.1276	5e-4	2.0821	1.4038	3.0883	57	54
Cohort II	Adjust DAS28-CRP	ILD (vs noILD)	0.9578	0.3491	1.5664	0.0022	2.6059	1.4178	4.7896	213	210
	Adjust PGA	ILD (vs noILD)	0.7513	0.144	1.3587	0.0156	2.1198	1.1549	3.8911	218	215
	Adjust DAS28-CRP + PGA	ILD (vs noILD)	1.046	0.3985	1.6935	0.0017	2.8462	1.4895	5.4386	213	209
Note: β values represent effect estimates on the log-transformed scale. Ratios represent the corresponding geometric mean ratios (RA-ILD vs RA-noILD)

## Sheet: Table S3
Table S3. Correlations between plasma and sputum neutrophil activation markers in Cohort I
			S-Calprotectin	S-fMet	S-NE-DNA
RA	P-Calprotectin	r	0.294	-0.024	0.199
		p	0.053	0.877	0.196
		N	44	44	44
	P-fMet	r	0.156	0.231	-0.118
		p	0.313	0.132	0.447
		N	44	44	44
	P-NE-DNA	r	0.123	0.15	0.255
		p	0.428	0.33	0.095
		N	44	44	44
RA-ILD	P-Calprotectin	r	0.249	0.144	-0.021
		p	0.304	0.557	0.932
		N	19	19	19
	P-fMet	r	0.393	0.431	-0.104
		p	0.096	0.066	0.673
		N	19	19	19
	P-NE-DNA	r	0.318	0.144	0.275
		p	0.185	0.557	0.255
		N	19	19	19
RA-noILD	P-Calprotectin	r	0.025	-0.047	0.261
		p	0.907	0.822	0.208
		N	25	25	25
	P-fMet	r	-0.043	0.117	-0.122
		p	0.838	0.578	0.563
		N	25	25	25
	P-NE-DNA	r	-0.054	0.118	0.284
		p	0.798	0.576	0.169
		N	25	25	25

## Sheet: Table S4
Table S4. Correlation analysis between pulmonary function parameters, neutrophil activation markers, and fMET
			P-Calprotectin	P-NE-DNA	P-fMET	S-Calprotectin	S-NE-DNA	S-fMET
Cohort I
RA	FVC%pred	r	-.392**	0.051	-.422**	-0.221	-0.123	0.094
		p	<.001	0.642	<.001	0.202	0.481	0.592
		N	86	86	86	35	35	35
	DLCO%pred	r	-.390**	0.116	-.312*	-0.228	-0.166	0.148
		p	0.001	0.348	0.01	0.201	0.356	0.41
		N	67	67	67	33	33	33
	FVC progrssion % year	r	0.106	0.148	-0.06	0.076	0.221	0.165
		p	0.391	0.232	0.628	0.681	0.225	0.368
		N	67	67	67	32	32	32
	DLCO progrssion % year	r	-0.131	.424**	0.09	-0.078	-0.115	-0.01
		p	0.421	0.006	0.582	0.728	0.612	0.967
		N	40	40	40	22	22	22
RA-ILD	FVC%pred	r	-0.175	0.235	-0.253	-0.033	0.043	0.119
		p	0.251	0.12	0.093	0.896	0.864	0.639
		N	45	45	45	18	18	18
	DLCO%pred	r	-0.066	0.308	-0.026	0.087	0.034	-0.064
		p	0.715	0.081	0.886	0.749	0.901	0.815
		N	33	33	33	16	16	16
	FVC progrssion % year	r	0.038	0.123	-0.194	0.083	0.159	0.075
		p	0.823	0.461	0.244	0.751	0.541	0.776
		N	38	38	38	17	17	17
	DLCO progrssion % year	r	-0.044	.429*	0.137	-0.236	-0.341	-0.056
		p	0.835	0.032	0.514	0.437	0.255	0.855
		N	25	25	25	13	13	13
RA-noILD	FVC%pred	r	-0.194	-0.149	-0.302	0.288	0.114	0.043
		p	0.224	0.352	0.055	0.263	0.662	0.871
		N	41	41	41	17	17	17
	DLCO%pred	r	0.001	0.025	-0.116	-0.009	0.002	0.23
		p	0.996	0.89	0.515	0.974	0.993	0.374
		N	34	34	34	17	17	17
	FVC progrssion % year	r	-0.048	0.21	-0.185	-0.207	0.364	0.315
		p	0.806	0.275	0.337	0.459	0.182	0.253
		N	29	29	29	15	15	15
	DLCO progrssion % year	r	-0.221	0.418	0.089	0.067	0.167	-0.018
		p	0.428	0.121	0.752	0.865	0.668	0.963
		N	15	15	15	9	9	9
IPF	FVC%pred	r	-0.198	0.085	-.505**	/	/	/
		p	0.192	0.579	<.001	/	/	/
		N	45	45	45	/	/	/
	DLCO%pred	r	-0.392*	-0.196	-0.540**	/	/	/
		p	0.036	0.309	0.002	/	/	/
		N	29	29	29	/	/	/
	FVC progrssion % year	r	0.055	-0.067	0.108	/	/	/
		p	0.724	0.672	0.491	/	/	/
		N	43	43	43	/	/	/
	DLCO progrssion % year	r	-0.065	0.542**	0.05	/	/	/
		p	0.738	0.002	0.796	/	/	/
		N	29	29	29	/	/	/
SSc-ILD	FVC%pred	r	-0.379	-0.168	-0.325	/	/	/
		p	0.164	0.549	0.237	/	/	/
		N	15	15	15	/	/	/
	DLCO%pred	r	-0.588*	-0.596*	-0.277	/	/	/
		p	0.044	0.041	0.384	/	/	/
		N	12	12	12	/	/	/
	FVC progrssion % year	r	-0.519	-0.112	-0.174	/	/	/
		p	0.057	0.702	0.552	/	/	/
		N	14	14	14	/	/	/
	DLCO progrssion % year	r	0.236	-0.26	0.527	/	/	/
		p	0.484	0.44	0.096	/	/	/
		N	11	11	11	/	/	/
COPD	FVC%pred	r	-0.236	-0.083	-0.204	/	/	/
		p	0.114	0.585	0.175	/	/	/
		N	46	46	46	/	/	/
	DLCO%pred	r	0.091	-0.182	-0.195	/	/	/
		p	0.644	0.353	0.321	/	/	/
		N	28	28	28	/	/	/
	FVC progrssion % year	r	-0.319	-0.082	-0.491**	/	/	/
		p	0.075	0.654	0.004	/	/	/
		N	32	32	32	/	/	/
	DLCO progrssion % year	r	-0.405	0.191	0.073	/	/	/
		p	0.216	0.574	0.832	/	/	/
		N	11	11	11	/	/	/
Cohort II
RA-ILD	FVC%pred	r	0.038	/	0.068	/	/	/
		p	0.749	/	0.563	/	/	/
		N	74	/	74	/	/	/
	DLCO%pred	r	-0.031	/	-0.094	/	/	/
		p	0.794	/	0.424	/	/	/
		N	74	/	74	/	/	/

## Sheet: Table S5
Table S5. Correlation and regression analyses of plasma calprotectin with pulmonary function in Cohort I after adjustment for seropositivity
Group	Outcome	n	Statistical method	Estimate	95% CI	p value	Metric
RA (all)	FVC%pred	48	Partial correlation (Spearman), adj. seropositive	ρ = -0.41	(-0.65, -0.1)	0.0112*	correlation
RA (all)	DLCO%pred	38	Partial correlation (Spearman), adj. seropositive	ρ = -0.33	(-0.6, -0.0)	0.0445*	correlation
RA (all)	FVC%pred	48	Linear regression: outcome ~ Calprotectin + seropositive	β = -0.019	(-0.037, -0.001)	0.0403*	regression β
RA (all)	DLCO%pred	38	Linear regression: outcome ~ Calprotectin + seropositive	β = -0.007	(-0.032, 0.017)	0.541	regression β
RA-ILD	FVC%pred	24	Partial correlation (Spearman), adj. seropositive	ρ = -0.04	(-0.53, 0.46)	0.8738	correlation
RA-ILD	DLCO%pred	17	Partial correlation (Spearman), adj. seropositive	ρ = 0.15	(-0.37, 0.6)	0.5668	correlation
RA-ILD	FVC%pred	24	Linear regression: outcome ~ Calprotectin + seropositive	β = -0.004	(-0.029, 0.022)	0.753	regression β
RA-ILD	DLCO%pred	17	Linear regression: outcome ~ Calprotectin + seropositive	β = 0.014	(-0.02, 0.049)	0.3978	regression β
RA-noILD	FVC%pred	24	Partial correlation (Spearman), adj. seropositive	ρ = -0.25	(-0.63, 0.23)	0.2934	correlation
RA-noILD	DLCO%pred	21	Partial correlation (Spearman), adj. seropositive	ρ = -0.36	(-0.7, 0.11)	0.1163	correlation
RA-noILD	FVC%pred	24	Linear regression: outcome ~ Calprotectin + seropositive	β = -0.042	(-0.075, -0.009)	0.0162*	regression β
RA-noILD	DLCO%pred	21	Linear regression: outcome ~ Calprotectin + seropositive	β = -0.027	(-0.058, 0.005)	0.0934	regression β

## Sheet: Table S6
Table S6. Correlation and regression analyses of plasma calprotectin with pulmonary function in Cohort II after adjustment for disease activity
Group	Outcome	n	Statistical method	Estimate	95% CI	p value	Metric
RA-ILD	FVC%pred	68	Partial correlation (Spearman), Adj. DAS28-CRP	ρ = 0.009848455930068329	NA	0.9364689486029771	correlation
RA-ILD	FVC%pred	68	Linear regression: outcome ~ Calprotectin + DAS28CRP	β = -0.00147962460074853	(-0.00832, 0.00536)	0.6670387644763152	regression β
RA-ILD	FVC%pred	68	Partial correlation (Spearman), Adj. PGA	ρ = 0.016166590330911963	NA	0.8958939453671131	correlation
RA-ILD	FVC%pred	68	Linear regression: outcome ~ Calprotectin + PGA	β = -0.00148187686510287	(-0.00832, 0.00536)	0.666616890089566	regression β
RA-ILD	FVC%pred	68	Partial correlation (Spearman), Adj. DAS28-CRP + PGA	ρ = 0.01171889911058518	NA	0.9244354658213847	correlation
RA-ILD	FVC%pred	68	Linear regression: outcome ~ Calprotectin + DAS28CRP, PGA	β = -0.00149255302224529	(-0.00839, 0.0054)	0.6668262658661164	regression β
RA-ILD	DLCO%pred	68	Partial correlation (Spearman), Adj. DAS28-CRP	ρ = -0.0530213383211818	NA	0.6676166160853029	correlation
RA-ILD	DLCO%pred	68	Linear regression: outcome ~ Calprotectin + DAS28CRP	β = -0.00382743097930562	(-0.013, 0.00533)	0.40706998074069356	regression β
RA-ILD	DLCO%pred	68	Partial correlation (Spearman), Adj. PGA	ρ = -0.0590912994959485	NA	0.6321777570666509	correlation
RA-ILD	DLCO%pred	68	Linear regression: outcome ~ Calprotectin + PGA	β = -0.00388996559357212	(-0.013, 0.00523)	0.3976828306546	regression β
RA-ILD	DLCO%pred	68	Partial correlation (Spearman), Adj. DAS28-CRP + PGA	ρ = -0.0500820704660839	NA	0.6850473299608324	correlation
RA-ILD	DLCO%pred	68	Linear regression: outcome ~ Calprotectin + DAS28CRP, PGA	β = -0.00392840359137281	(-0.0131, 0.00526)	0.39623070410912753	regression β

## Sheet: Table S7
Table S7. Correlation and regression analyses of plasma NE-DNA with pulmonary function progression in Cohort I after adjustment for seropositivity
Group	Outcome	Statistical method	n	Estimate	95% CI	p value	Metric
RA (all)	FVC progression	Partial correlation (Spearman)	36	ρ = -0.27	NA	0.215	correlation
RA (all)	DLCO progression	Partial correlation (Spearman)	23	ρ = 0.55	NA	0.007 **	correlation
RA (all)	FVC progression	Linear regression (β for NE-DNA)	36	β = -0.0000366	(-9.0E-05, 1.6E-05)	0.171	regression β
RA (all)	DLCO progression	Linear regression (β for NE-DNA)	23	β = 0.000339	(2.0E-05, 6.6E-04)	0.043 *	regression β
RA-ILD	FVC progression	Partial correlation (Spearman)	19	ρ = -0.32	NA	0.243	correlation
RA-ILD	DLCO progression	Partial correlation (Spearman)	15	ρ = 0.72	NA	0.0026 **	correlation
RA-ILD	FVC progression	Linear regression (β for NE-DNA)	19	β = -0.0000347	(-8.7E-05, 1.7E-05)	0.159	regression β
RA-ILD	DLCO progression	Linear regression (β for NE-DNA)	15	β = 0.000274	(-3.7E-04, 9.2E-04)	0.4	regression β
RA-noILD	FVC progression	Partial correlation (Spearman)	17	ρ = -0.05	NA	0.911	correlation
RA-noILD	DLCO progression	Partial correlation (Spearman)	8	ρ = 0.38	NA	0.352	correlation
RA-noILD	FVC progression	Linear regression (β for NE-DNA)	17	β = -0.0000302	( -2.24E-04 , 1.63E-04)	0.894	regression β
RA-noILD	DLCO progression	Linear regression (β for NE-DNA)	8	β = 0.000464	( -3.9E-05 , 9.67E-04 )	0.148	regression β

## Sheet: Table S8
Table S8. Comparisons of plasma fMET levels between RA-ILD and RA-noILD after adjustment for serological status (Cohort I) or disease activity (Cohort II)
Cohort	Model	Term	Beta_log	CI_low_log	CI_high_log	p_value	Ratio	CI_low_Ratio	CI_high_Ratio	n	df_resid
Cohort I	Adjust serology	ILD (vs noILD)	0.7858	0.1634	1.4081	0.0143*	2.1941	1.1775	4.0883	57	54
Cohort II	Adjust DAS28-CRP	ILD (vs noILD)	0.5123	-0.2347	1.2593	0.1778	1.6691	0.7908	3.523	213	210
	Adjust PGA	ILD (vs noILD)	0.1711	-0.5847	0.9268	0.6559	1.1866	0.5573	2.5265	218	215
	Adjust DAS28-CRP + PGA	ILD (vs noILD)	0.6701	-0.1232	1.4635	0.0974	1.9545	0.8841	4.3209	213	209
Note: β values represent effect estimates on the log-transformed scale. Ratios represent the corresponding geometric mean ratios (RA-ILD vs RA-noILD).

## Sheet: Table S9
Table S9. Correlation and regression analyses of plasma fMET with pulmonary function in Cohort I after adjustment for seropositivity
Group	Outcome	n	Statistical method	Estimate	95% CI	p value	Metric
RA (all)	FVC%pred	37	Partial correlation (Spearman), adj. seropositive	-0.492587	NA	0.00195381	correlation
RA (all)	FVC%pred	37	Linear regression: outcome ~ fMET + seropositive	-0.0514973	(-0.0782, -0.0248)	0.000408499	regression β
RA (all)	DLCO%pred	37	Partial correlation (Spearman), adj. seropositive	-0.457471	NA	0.00441643	correlation
RA (all)	DLCO%pred	37	Linear regression: outcome ~ fMET + seropositive	-0.0418121	(-0.0801, -0.00352)	0.0332806	regression β
RA-ILD	FVC%pred	17	Partial correlation (Spearman), adj. seropositive	-0.318627	NA	0.212592	correlation
RA-ILD	FVC%pred	17	Linear regression: outcome ~ fMET + seropositive	-0.0356749	(-0.0755, 0.0042)	0.0756043	regression β
RA-ILD	DLCO%pred	17	Partial correlation (Spearman), adj. seropositive	-0.147059	NA	0.573277	correlation
RA-ILD	DLCO%pred	17	Linear regression: outcome ~ fMET + seropositive	-0.0073118	(-0.0691, 0.0544)	0.80318	regression β
RA-noILD	FVC%pred	20	Partial correlation (Spearman), adj. seropositive	-0.414626	NA	0.0691107	correlation
RA-noILD	FVC%pred	20	Linear regression: outcome ~ fMET + seropositive	-0.056043	(-0.118, 0.00621)	0.0746224	regression β
RA-noILD	DLCO%pred	20	Partial correlation (Spearman), adj. seropositive	-0.37232	NA	0.105966	correlation
RA-noILD	DLCO%pred	20	Linear regression: outcome ~ fMET + seropositive	-0.0522092	(-0.106, 0.00117)	0.0546656	regression β

## Sheet: Table S10
Table S10. Correlation and regression analyses of plasma fMET with pulmonary function in Cohort II after adjustment for disease activity
Group	Outcome	n	Statistical method	Estimate	95% CI	p value	Metric
RA-ILD	FVC%pred	68	Partial correlation (Spearman), Adj. DAS28-CRP	0.0221399	NA	0.857775	correlation
RA-ILD	FVC%pred	68	Linear regression: outcome ~ fMET + DAS28CRP	-0.000740366	(-0.0118, 0.0103)	0.894121	regression β
RA-ILD	FVC%pred	68	Partial correlation (Spearman), Adj. PGA	-0.00715758	NA	0.953805	correlation
RA-ILD	FVC%pred	68	Linear regression: outcome ~ fMET + PGA	-0.00073626	(-0.0119, 0.0104)	0.895176	regression β
RA-ILD	FVC%pred	68	Partial correlation (Spearman), Adj. DAS28-CRP + PGA	0.0067565	NA	0.956391	correlation
RA-ILD	FVC%pred	68	Linear regression: outcome ~ fMET + DAS28CRP, PGA	-0.000637531	(-0.012, 0.0107)	0.910714	regression β
RA-ILD	DLCO%pred	68	Partial correlation (Spearman), Adj. DAS28-CRP	-0.144253	NA	0.24054	correlation
RA-ILD	DLCO%pred	68	Linear regression: outcome ~ fMET + DAS28CRP	-0.0135773	(-0.0281, 0.000923)	0.0659907	regression β
RA-ILD	DLCO%pred	68	Partial correlation (Spearman), Adj. PGA	-0.149255	NA	0.224447	correlation
RA-ILD	DLCO%pred	68	Linear regression: outcome ~ fMET + PGA	-0.0130998	(-0.0276, 0.00144)	0.0765746	regression β
RA-ILD	DLCO%pred	68	Partial correlation (Spearman), Adj. DAS28-CRP + PGA	-0.137611	NA	0.263112	correlation
RA-ILD	DLCO%pred	68	Linear regression: outcome ~ fMET + DAS28CRP, PGA	-0.0129398	(-0.0277, 0.00185)	0.0853734	regression β

[truncated: 1 more sheets: Table S11]
